# Supplementary material for: Impaired Vitamin D Signaling in T Cells From a Family With Hereditary Vitamin D Resistant Rickets
Source: Front Immunol. 2021 May 19;12:684015. doi: 10.3389/fimmu.2021.684015 (PMC8170129; doi:10.3389/fimmu.2021.684015)
Supplement: Supplementary file 3 [file Table_1.xlsx]

## Sheet: Ark1
Supplementary Table I
Regularized log2 normalized gene expression from Kallisto pseudo-counts
Column A; gene symbol. Column B; WT CD4 T cells activated in the absence of 25(OH)D3. Column C; WT CD4 T cells
activated in the presence of 25(OH)D3. Column D; R80W CD4 T cells activated in the absence of 25(OH)D3.
Column E; R80W CD4 cells activated in the presence of 25(OH)D3.
Symbol	WT_Activated_CD4	WT_Activated_CD4_25D3	R80W_Activated_CD4	R80W_Activated_CD4_25D3
AAK1	7.74131	8.42907	7.04787	7.3242
AARS	9.09366	8.3697	9.42532	9.34623
AARSD1	5.33737	4.61619	5.26857	5.37148
ABCE1	9.3918	8.43118	9.1558	9.3065
ABI3	5.9313	5.16933	5.39345	5.44031
ABLIM1	8.89712	9.67597	8.51615	8.62031
AC003665.1	4.99647	4.27677	4.59841	4.78396
AC004057.1	4.6145	5.32119	5.65545	5.52883
AC005832.4	2.64041	3.80669	2.56216	3.24463
AC006064.6	2.74079	4.19545	4.12762	2.52738
AC008012.1	5.52238	4.77168	4.82474	5.0531
AC008554.1	5.97856	6.56755	5.99384	5.9959
AC008755.1	7.01237	7.67185	6.95558	6.81184
AC008878.3	3.66822	5.35312	4.54486	4.89082
AC010615.1	3.19613	3.83401	3.51539	3.67355
AC010970.1	21.6085	24.6567	21.845	20.5607
AC011481.1	7.33631	6.59311	6.85351	6.93214
AC011529.1	3.65111	4.39498	3.50586	3.17588
AC013489.1	1.08545	1.87081	1.57346	1.07468
AC015911.7	3.79608	4.51872	3.9615	3.84197
AC023825.1	1.44177	2.06796	1.53846	1.5641
AC024592.3	1.02502	1.84668	0.921239	0.901202
AC025627.3	3.78624	5.26863	3.90911	3.28023
AC068831.7	7.09086	6.27719	7.2073	6.99115
AC092718.8	3.05061	3.82965	3.40597	3.40677
AC110079.1	4.19557	3.30552	3.14354	3.22754
AC114801.3	5.50986	8.17814	5.30323	4.56382
AC116533.1	6.38283	7.86466	7.07383	6.69033
AC117378.1	2.89872	3.53961	2.60777	3.12589
AC117529.1	4.10111	4.68813	4.44193	4.30907
AC124944.3	5.66843	6.64312	5.3932	5.972
AC134669.1	3.21651	3.94918	3.3858	3.25931
AC138409.2	6.36178	5.71692	6.24391	6.31694
AC234031.1	4.8351	4.03706	4.05328	3.72239
ACER3	5.16164	5.80383	5.39791	5.41827
ACO1	6.38093	5.75299	6.23185	6.19687
ACOT7	6.28426	5.62598	6.05343	6.04308
ACOX3	4.90491	5.53068	4.52159	4.28713
ACP6	5.01817	5.81825	5.24177	5.22831
ACSF3	6.99609	6.23052	6.83853	6.76721
ACSM2B	2.97403	3.84766	3.88357	3.33589
ACTR1A	7.74184	7.11594	7.54408	7.61483
ACTR3C	2.97992	3.76651	3.15325	3.40039
ACVR2B	5.84931	5.12752	5.90203	5.64211
ACYP1	5.01608	4.4296	5.10373	5.03293
ADA	5.69758	5.05791	4.91461	5.09678
ADAM15	6.40947	5.5864	5.85738	5.59428
ADAM9	5.48326	6.3618	5.03604	5.05742
ADAT2	5.88093	6.58744	5.84805	5.62006
ADCY7	7.4576	6.73556	7.2674	7.26735
ADD2	6.69733	5.72898	6.55059	6.47694
ADGB	3.59341	4.18503	3.82312	3.82462
ADGRE5	8.01719	9.00269	8.03055	8.09108
ADGRF1	3.56852	4.41729	3.44049	3.4303
ADGRL1	4.64968	5.88864	5.53302	5.12036
ADK	6.63991	6.0383	6.26717	6.5215
AFDN	5.06966	5.95025	5.19845	5.48688
AFF1	7.05886	7.91195	6.78039	6.76298
AFF2	3.17189	4.13113	3.68877	3.72328
AGA	5.54096	4.87438	5.96222	5.69231
AGFG1	8.16086	7.52266	8.25594	8.36706
AHCY	8.71531	8.087	8.64022	8.72328
AHR	8.68239	7.49629	9.21384	9.23848
AIMP2	5.68989	5.09447	5.52746	5.75143
AK3	6.74172	7.47052	6.71885	6.63031
AKAP2	8.31981	7.68945	8.08944	8.06636
AKAP6	3.06989	3.81765	3.14315	2.96347
AKAP9	8.25764	9.02024	8.58147	8.6345
AL121768.1	6.01724	6.63993	6.66481	6.63693
AL136295.5	2.67365	3.2891	3.26659	2.96268
AL139011.2	2.74508	3.3723	3.48641	2.98105
AL359736.1	1.82544	2.62315	2.01444	1.95504
AL359976.1	3.88697	4.75195	3.59536	3.60935
AL445685.3	5.23716	6.02844	5.25237	4.80996
AL669918.1	2.5982	1.97927	1.86773	1.84639
AL732372.2	5.55861	6.21245	5.34027	5.42214
AL773545.3	6.96019	8.37387	6.21154	5.59698
ALDH1L2	4.96924	4.22411	4.81762	4.68824
ALG11	6.15293	6.75483	6.57381	6.61853
ALG9	6.41631	5.82922	6.19973	6.22937
ALKBH2	5.30202	4.63811	5.44095	5.33531
ALKBH8	5.82962	5.18108	5.9924	5.9507
ALYREF	8.00814	7.28694	7.61081	7.64215
AMDHD2	5.20168	4.5061	5.16478	5.12107
AMPD3	5.52144	6.36643	5.41126	5.51935
AMZ2P1	4.403	3.65386	3.6738	3.55249
ANKRD12	7.87982	8.71384	8.58232	8.60275
ANKRD26	5.97436	7.35034	6.48975	6.40111
ANKRD30BL	10.0955	9.4791	8.89849	8.71322
ANKRD6	4.75337	4.06733	4.33834	4.61968
ANKRD9	4.60392	4.00008	4.30263	4.54578
ANKS6	5.40887	4.77037	5.25302	5.15422
ANP32E	9.47737	10.2569	9.30088	9.18299
ANXA1	6.20185	5.45163	5.58264	5.40394
ANXA7	8.45125	7.85195	8.26294	8.26167
AOAH	4.30906	4.91714	4.87474	4.66589
AP000295.1	4.64633	5.38474	4.64277	4.90951
AP001781.2	1.52703	2.13224	1.53681	1.75792
AP003108.2	4.7465	5.65823	5.08895	5.02469
AP1G2	6.94083	7.5602	7.1489	7.36935
AP1M1	6.41806	7.45168	6.90139	6.93197
AP2B1	9.20973	8.48729	8.37216	8.51362
APC	6.95286	7.587	6.9992	7.2661
APH1A	7.64804	7.05022	7.48413	7.66532
APOPT1	5.34555	4.57263	5.30482	5.13695
APRT	7.19891	6.52162	7.48278	7.49914
ARF1	9.10187	8.27413	8.59328	8.41801
ARF4	7.139	6.5407	6.73022	6.95878
ARGLU1	8.70973	9.31402	9.05355	9.26381
ARHGAP17	5.72467	6.59965	5.31554	5.42542
ARHGAP5	7.75803	8.64371	7.3919	7.60339
ARHGEF2	7.77075	8.54385	7.60759	7.54138
ARHGEF5	4.01321	4.82813	4.51851	4.55043
ARID3A	5.02116	5.85256	5.14086	4.81452
ARID3B	6.45925	5.6383	5.82296	5.57227
ARID4B	7.6861	8.81027	7.83836	7.9361
ARID5A	7.99119	6.95213	7.94526	7.7565
ARID5B	8.37028	7.78119	7.93416	7.67934
ARIH1	8.11237	8.7057	7.83349	7.61491
ARL5A	7.89842	7.1754	7.38614	7.75726
ARL6IP6	5.939	5.21601	5.70918	5.85464
ARNT	6.80224	7.57473	6.97566	7.11261
ARPP19	8.51311	9.1315	8.1641	8.37211
ARRDC1	5.70566	4.98612	5.8421	6.10301
ARSG	4.35696	4.98288	4.50724	4.79841
ASAP1	5.57502	6.33892	5.49697	5.33334
ASB1	5.91731	6.59069	6.04839	5.78213
ASB6	5.40204	4.57533	5.19752	5.19985
ASMTL	6.39832	5.65253	5.91196	5.87729
ASNS	8.25454	7.26328	8.97783	8.90237
ASPA	4.74741	5.53467	5.06634	4.77435
ASPH	5.06808	5.72131	5.20573	5.2288
ATE1	6.72466	5.79714	6.60157	6.67157
ATG2B	7.09614	7.79762	7.9904	7.60595
ATG4A	5.2186	4.57355	4.94897	5.00171
ATG4C	5.51687	4.86508	4.89459	5.35252
ATL3	7.11988	6.37766	7.74748	7.45566
ATM	8.70085	9.32723	10.0324	10.0859
ATP11A	5.92703	6.53781	6.17081	6.04729
ATP12A	2.28471	3.12899	2.29917	2.18632
ATP13A1	5.77866	6.56139	5.42548	5.79578
ATP1B1	4.01384	5.45475	3.86986	3.89523
ATP1B3	8.03666	7.34948	7.78228	7.92243
ATP2B1	6.59084	7.53385	7.07941	6.93773
ATP2C1	7.83087	6.96413	7.69136	7.96919
ATP5F1A	10.4569	9.80775	10.3085	10.3427
ATP5F1B	10.6296	9.85206	10.1677	10.215
ATP6V0A1	4.58805	5.38166	4.57133	4.25679
ATP6V0A2	7.66155	7.01053	7.22523	7.66955
ATP6V1A	8.15239	7.22079	8.00722	8.07015
ATP6V1B2	7.61415	6.53641	7.8087	7.73475
ATP8B4	5.1539	4.39981	4.11506	3.85976
ATXN1L	5.69767	6.53033	5.42618	5.57467
ATXN3	6.07876	6.74501	5.73178	6.03426
BACH2	7.22908	7.85445	7.28504	7.6233
BANF1	6.77333	6.10566	6.69088	6.6412
BASP1	3.7744	4.79751	3.98393	3.67759
BATF3	6.42837	5.32042	5.80281	5.74688
BAZ2A	7.10018	7.92736	7.05525	6.99619
BBOF1	2.3353	3.19348	2.47124	2.68217
BBS4	5.12373	4.44781	4.5791	4.45299
BBS7	5.87113	5.24505	5.21497	5.56938
BCAP31	7.39521	6.64336	6.62506	6.83596
BCCIP	7.8074	7.06759	7.27346	7.31702
BCL2	8.52552	9.35787	8.93622	8.9481
BCL2L11	5.36235	5.96224	5.52767	5.59569
BCL6	5.84132	5.02535	5.68501	5.49621
BCL9L	4.54423	5.3438	4.55785	4.46712
BCOR	6.64586	7.6504	7.00562	7.04166
BDP1	4.41785	5.93142	4.52745	4.573
BEND5	4.50853	5.36918	3.55965	3.2436
BEX3	4.7997	4.09569	4.40189	4.5677
BMF	4.07825	5.11218	4.73135	4.94781
BMP8B	3.26692	4.31021	3.1694	3.08436
BMPR1A	5.92998	4.58463	4.93726	4.99989
BNIP3P17	2.03223	2.63341	2.29843	2.22721
BOLA2-SMG1P6	6.24042	5.40287	6.57183	6.41661
BPHL	4.60352	4.00421	4.56393	4.68663
BPNT1	6.29304	5.28565	6.24	6.26094
BRAF	6.81039	7.84903	7.30038	7.58273
BRD3	5.44306	6.2798	5.85131	5.47639
BROX	6.72328	7.3197	7.28577	7.34789
BTBD11	5.70519	7.15842	5.53837	5.78738
BTBD19	3.41881	4.02209	3.71236	3.61523
BTG1	8.34378	7.58811	8.95034	8.93939
BTLA	6.36123	5.7409	6.16867	6.47079
C12orf45	8.48937	7.2272	8.32495	8.01561
C15orf48	2.27846	5.36424	2.31126	2.14869
C17orf75	6.16508	5.39181	5.90157	6.03748
C19orf48	7.51712	6.82865	8.09011	8.13083
C1orf61	2.3012	3.11034	2.3904	2.54737
C20orf27	5.79208	4.99108	5.56005	5.68333
C2CD5	6.64173	7.3525	6.93352	6.82371
C3	1.89593	2.66731	2.03241	2.03203
C3orf18	5.06353	5.76092	5.41	5.32064
C5orf24	5.90839	5.15919	6.45934	6.09731
C6orf163	2.83415	3.43955	2.89536	3.01201
CA5B	4.96852	4.31006	4.61023	4.67246
CAMK4	8.02809	8.81534	8.65446	8.67612
CAPN2	7.07427	6.2759	6.63555	6.61496
CAPS2	4.30656	4.9016	4.34666	4.18737
CARHSP1	6.86284	6.0197	6.32961	6.60175
CARS	6.55338	5.83065	4.66869	4.24132
CASP8	7.26741	6.58264	7.32064	7.10362
CASP8AP2	7.80524	8.49707	7.97522	7.97345
CAVIN1	3.35898	4.11192	2.85903	2.96401
CBX2	2.76472	3.45482	2.93967	3.34166
CBX5	8.93485	9.94795	9.21837	9.22014
CBX6	7.71799	7.12435	7.99604	8.02434
CCBE1	5.29679	6.58073	5.28268	4.70448
CCDC141	5.40987	6.42357	5.92884	6.18862
CCDC152	4.21698	4.91203	4.49154	4.33265
CCDC18	6.90788	7.65501	7.23611	7.12186
CCDC22	5.21478	6.28601	5.38746	5.28178
CCDC39	4.52523	5.73588	4.90589	4.96816
CCDC58	6.1677	5.55577	5.95563	6.07262
CCDC80	4.9242	6.21444	5.09073	5.12219
CCDC82	7.17484	7.92536	7.35	7.43615
CCDC88B	6.95501	8.10975	7.59266	7.47017
CCL22	5.55174	6.20203	4.91631	5.12469
CCM2	6.90736	6.07796	6.8156	6.72383
CCND3	9.02002	8.39315	8.09361	8.23794
CCNE1	6.45432	5.73751	6.54647	6.62303
CCT2	9.49465	8.76553	8.9671	9.08654
CCT4	9.84488	9.09201	9.39374	9.41421
CD109	7.33463	6.43583	7.69661	7.69871
CD28	8.57204	9.30057	8.13894	8.29077
CD38	6.0671	8.24231	6.14426	6.42672
CD48	8.70672	7.93241	9.59838	9.63607
CD59	7.17503	7.7821	7.52502	7.55927
CD68	4.27463	4.88734	3.90098	4.21556
CD81	6.72627	6.12237	6.14264	6.07419
CD84	5.63945	4.75999	5.57676	5.71598
CDC14A	5.56468	6.16942	6.17736	5.94394
CDC25C	5.59378	4.74267	5.49309	5.4716
CDC42EP3	5.95601	5.21213	6.2277	6.05634
CDCA7L	7.19169	8.23763	7.29963	7.44225
CDK10	5.85844	6.96622	5.85775	5.81277
CDK5	4.59942	3.95234	4.259	4.33496
CDK5RAP2	7.60381	8.48474	7.69937	7.52194
CDKL5	4.12333	5.03291	4.52402	4.49394
CDKN3	6.79907	5.97869	6.27142	6.27912
CDYL2	5.06075	5.7569	4.96584	5.51233
CEACAM1	3.87547	4.78127	3.62277	3.32111
CELSR3	5.18596	4.54806	5.19306	5.0868
CEP89	5.38074	6.12522	5.49228	5.51739
CEP97	6.76954	7.43484	7.12538	6.98724
CFAP44	4.58761	5.25223	4.33669	4.63885
CHCHD2	9.49907	8.77377	9.0716	9.07314
CHCHD3	7.24587	6.6038	7.22064	7.07107
CHD2	9.55826	8.46721	8.84251	9.12083
CHD8	8.66962	9.33754	8.7041	8.71584
CHEK2	5.31945	6.01176	5.3922	5.36224
CHMP7	6.79758	6.17127	7.10644	7.29255
CHST3	2.18212	3.07277	2.35153	2.2579
CHSY1	7.19743	6.23524	6.29565	6.42856
CHURC1	6.67851	5.97207	6.52197	6.77923
CIAO2A	7.29956	6.61642	6.93517	6.76011
CIITA	5.39891	4.43465	5.42296	5.08819
CIZ1	6.3315	7.54498	6.82835	6.88673
CKAP2L	7.08541	6.45118	6.54615	6.68227
CKS2	7.71824	7.03407	7.22768	7.15153
CLCN7	5.81209	5.04819	6.24732	5.68496
CLEC2D	8.71671	9.35258	10.1142	10.1206
CLIP1	7.64252	8.26743	8.0132	7.94636
CLIP4	6.17889	5.29456	6.84794	6.70345
CLMN	3.05581	4.28083	3.55839	3.26352
CLN5	6.80625	7.55165	7.19973	7.07359
CLOCK	5.4541	6.08706	6.0078	5.84963
CMC2	7.1602	6.26655	6.58277	6.62183
CNEP1R1	5.33594	4.74374	5.52967	5.5774
CNIH4	5.79233	5.17026	5.64779	5.68048
CNN3	5.14782	5.88303	5.69407	5.6174
CNOT10	6.86316	7.50669	7.06016	7.22302
CNOT6	6.35245	7.25812	5.91871	6.11438
CNTNAP1	2.32318	3.21892	2.66392	2.6507
COASY	6.92232	6.12863	6.40053	6.27219
COG1	5.01723	5.80683	5.59657	5.45184
COMMD3	6.71556	5.84485	6.72054	6.60492
COPA	8.89487	8.19813	8.7028	8.89444
COPG1	8.35266	7.66592	8.15092	8.18462
COPRS	6.26406	5.61399	6.29246	6.2817
COQ3	4.63894	3.87036	4.05647	4.19843
CORO1B	8.06529	7.39457	7.02898	7.00723
COX11	6.73207	6.0399	6.36306	6.69284
COX6A1	8.28497	7.65734	7.99674	8.14341
COX7A2	7.47398	6.88449	7.6096	7.60999
COX7A2L	7.78785	7.19486	7.87154	7.87312
COX8A	8.09187	7.43584	7.73623	7.69146
CPEB4	5.60617	4.99235	5.80579	5.53088
CPLANE1	6.05545	7.09311	6.25997	6.55095
CPOX	7.39227	6.74047	7.26417	7.28821
CPSF1	6.56771	5.70011	6.29748	6.18608
CPSF7	6.97829	7.87172	7.21345	7.27143
CRELD1	4.42826	3.82506	4.17122	4.09949
CRIP1	6.09929	5.47696	6.00094	5.99672
CROCC	5.26718	4.58804	5.6765	5.20822
CROCCP3	2.45069	3.0567	2.66193	2.90164
CRTC3	6.44613	7.45338	6.21642	6.34682
CRYBG1	8.48824	7.64605	7.66502	7.76161
CSF1	5.7287	6.38848	5.55235	5.59028
CSPP1	5.11916	5.98807	5.68359	5.60476
CST7	5.65664	4.85955	5.70682	5.74393
CTAGE4	0.742749	1.62607	0.731015	0.673953
CTLA4	7.80507	8.89124	7.00581	7.15184
CTNNAL1	6.483	5.88352	6.27413	6.31984
CTSZ	6.05877	6.7459	5.99178	6.0332
CTTNBP2NL	2.22353	2.94341	2.28607	2.22798
CUX1	4.47877	5.75323	5.08124	5.13566
CXCR6	4.45822	5.09828	4.09434	3.86975
CYC1	7.80959	7.19073	7.51801	7.60074
CYCS	9.38632	8.58391	8.81714	8.87455
CYP1A1	4.40757	5.0039	5.76988	5.61054
CYP24A1	1.6176	4.05228	1.55968	1.34537
CYTIP	10.3937	9.57792	9.9325	9.83876
DAG1	4.26312	5.02818	4.73172	4.61677
DAP	4.68809	5.35207	5.3167	4.91284
DBT	5.88184	5.07643	5.70515	5.82926
DCLRE1C	6.72286	7.34208	7.32428	7.60977
DCUN1D5	7.20855	6.30796	6.80785	6.81747
DDHD2	7.1601	7.8429	7.38654	7.36713
DDIAS	6.39768	5.55649	6.01233	6.02712
DDR2	0.34487	1.03208	0.211026	0.30305
DDX1	7.77982	7.10657	7.59553	7.71055
DDX24	6.63651	7.98012	6.4156	6.5109
DDX39A	8.32427	7.58614	8.79285	8.77103
DDX56	7.40322	6.67223	7.22617	7.18702
DDX60L	6.28972	6.9722	6.35052	6.32923
DENND1A	4.86692	5.51045	4.87745	4.73007
DENND6B	3.24275	4.33201	3.48525	3.18329
DERL1	7.57497	6.91365	7.18605	7.18564
DERPC	3.85024	4.67066	3.3335	4.49557
DESI2	7.46709	6.79622	7.06042	7.42103
DFFA	7.41123	6.3543	6.67933	6.68895
DFFB	4.67818	3.99439	4.34386	4.34195
DGCR2	5.90452	5.26502	6.05708	6.4064
DHX16	7.168	6.43014	7.15936	7.00509
DISC1	5.01675	4.37479	4.34719	4.29492
DISP2	9.66472	10.8261	8.77756	7.87762
DIXDC1	6.78775	5.79306	5.02372	4.83639
DLG1	7.02903	8.00733	7.49225	7.52496
DLG3	5.63535	6.2401	5.48868	5.35168
DMAC2L	5.41722	4.82839	6.54686	6.34198
DMTF1	7.68883	8.7306	8.12165	7.93711
DMWD	4.0581	4.67134	4.32574	4.13084
DNAH11	3.6066	4.23233	3.52516	3.77795
DNAH17	2.39969	3.56907	2.00672	2.4595
DNAJB5	4.19003	4.77634	4.39242	4.18474
DNAJC18	5.87198	4.65165	5.21334	5.48225
DNAJC19	6.51336	5.68363	6.23752	6.22896
DNAJC4	4.44092	5.21037	4.77327	4.82339
DNAJC5	7.5413	6.89164	7.37195	7.329
DNASE1L1	4.75644	5.35585	4.50204	4.63002
DNM1P46	3.53258	4.24414	3.81871	3.80142
DNM1P47	6.89617	8.20418	7.01032	6.96265
DNMT1	9.36844	9.96925	9.29519	9.15973
DNPH1	5.87167	5.22152	6.17052	6.16877
DOC2GP	2.77499	3.37291	3.06644	2.93674
DOCK10	10.0483	9.38381	10.0406	9.96629
DPH2	5.92739	5.16109	6.09547	6.34815
DPH5	6.58127	5.71158	6.54513	6.63825
DPP7	7.57743	6.84816	7.5739	7.51641
DPP8	7.52046	6.72175	7.16894	7.18122
DPY19L1	4.98325	5.75942	4.8342	4.79842
DPY19L4	5.6876	4.74617	6.04102	5.71244
DPYSL3	0.137365	0.782733	0.127927	0.0806969
DTD2	5.5442	4.78295	5.62928	5.58307
DTNB	5.14904	5.85563	4.75064	4.99667
DUSP5	5.96961	6.90192	6.76252	6.54981
DYRK2	7.07802	5.87908	6.60709	6.84441
E2F1	7.49357	6.8373	7.34467	7.42018
E2F4	7.74589	7.0606	7.69083	7.63438
EBNA1BP2	7.76772	6.81676	7.06752	7.17607
EBP	8.35997	7.66998	7.853	7.80787
EBPL	5.20507	4.50786	4.74394	4.76769
ECHDC1	7.5852	6.8976	7.37788	7.25457
ECHDC2	5.37252	5.98677	5.82255	5.82162
EDARADD	2.58804	3.35233	3.10575	3.05913
EDEM1	9.23908	8.51087	9.56329	9.36431
EED	7.59489	6.95796	7.44938	7.50461
EEF2K	2.18459	3.82131	2.51472	2.33912
EFL1	7.10056	8.65094	7.40703	7.38922
EFR3B	3.97975	4.66861	4.02503	3.87779
EGLN1	6.66243	5.85751	6.14079	6.11802
EGR3	5.72715	6.42187	5.50693	5.61483
EHD4	7.45896	6.84569	6.91767	6.88489
EIF1AD	6.39641	5.64134	5.89417	5.9817
EIF1AX	9.01895	8.26044	8.83284	8.71054
EIF3CL	6.64577	7.32861	7.61408	8.02515
EIF4E2	7.20158	6.20028	6.51403	6.75689
EIF5A	9.3795	8.51044	9.25328	9.21654
EIF5A2	4.85927	3.85311	4.39458	4.11836
EIF6	7.28757	6.39292	7.43198	7.41733
ELF4	5.47541	6.42652	5.65458	5.55814
ELK4	8.07766	8.8442	8.15301	8.19357
ELMSAN1	6.57036	7.19046	7.13909	7.0146
ELOC	7.24509	6.36626	6.80297	6.66282
EMC8	5.81854	5.071	5.6138	5.39341
EMILIN2	5.46603	4.82303	5.68048	5.56973
EMSY	6.6214	6.02432	6.25497	6.29812
ENGASE	5.7623	5.0182	5.8824	5.77479
EPAS1	4.22986	5.47039	3.08312	3.25526
EPS8	4.24707	5.49734	3.75153	3.75284
EPSTI1	6.52342	7.16502	7.19809	7.17868
ERAP1	8.65549	7.96988	8.26487	8.30875
ERC1	5.10694	5.69749	5.22235	5.27689
ERF	5.5188	6.35893	5.22454	5.20749
ERN1	6.24317	5.16876	6.09192	6.14229
ERO1B	3.50088	4.26021	3.68332	4.15826
ESRRA	5.59756	4.93531	5.78776	5.74588
ETHE1	6.37147	5.70913	6.64092	6.56178
EVI5	6.7369	5.84614	5.5321	6.08972
EXOG	5.24945	5.90556	5.54336	5.51195
F11R	6.53963	5.77825	6.06663	6.10005
F8A3	3.87785	4.47051	3.6073	3.33072
FABP5	7.38657	5.70778	6.50625	6.36647
FAHD2A	6.02639	5.32534	5.57527	5.86558
FAM107B	8.57327	9.17337	8.72535	8.53215
FAM111A	8.06197	8.71337	8.91275	8.79376
FAM122C	4.54262	5.30211	4.78592	4.60252
FAM126A	6.74195	8.04199	7.10918	6.83625
FAM126B	6.76846	5.54234	6.29147	6.65303
FAM133B	6.49591	7.3979	6.35804	6.45581
FAM153A	3.67629	4.4996	3.6273	3.31088
FAM153C	6.09756	6.9392	5.17796	5.02595
FAM157B	2.49077	3.22486	2.47003	2.38394
FAM169A	6.14472	5.53501	5.6931	5.86726
FAM72C	4.73193	4.0143	4.25903	4.45677
FAM76A	5.12437	5.95019	5.27294	5.45357
FAM76B	6.57665	7.43731	6.87399	6.88135
FAM83A	13.9654	11.9921	13.8173	13.9447
FAM98A	6.51251	5.80643	6.51166	6.47189
FANCD2	7.90411	8.67512	7.98767	7.9846
FASN	9.08456	7.19418	8.01759	8.66982
FASTKD2	7.68877	6.98136	7.33245	7.43459
FAU	8.90892	8.32093	8.95345	8.9705
FBF1	4.56477	5.31858	4.59985	4.95949
FBXO31	5.89389	4.98448	5.79113	6.06557
FBXO34	6.76533	5.8398	6.20944	6.33146
FCHSD1	5.78734	6.41371	5.76571	5.82389
FCRL5	5.17933	6.06351	5.25637	5.37223
FEN1	8.73259	8.09942	8.33984	8.39739
FERMT3	8.16925	7.50724	8.14357	8.10154
FEZF2	3.62147	2.84757	2.51524	2.42088
FGF13	5.34302	6.1222	5.77671	5.53262
FH	7.82542	7.15166	7.54857	7.56119
FHOD1	6.81367	6.22127	6.54058	6.23946
FIG4	5.62113	6.43288	5.47856	5.81871
FKBP4	8.45226	7.43077	7.68334	7.86851
FLNB	7.13296	7.74952	7.20247	7.06582
FLVCR1	6.44624	5.82896	6.17813	6.07392
FMC1-LUC7L2	5.68328	4.81136	5.56897	5.62722
FOSL2	7.73419	8.69306	6.51449	6.48368
FOXF2	4.32626	5.47848	3.85461	3.28807
FOXN2	8.067	7.19865	8.23284	8.15817
FRA10AC1	5.98329	6.86005	5.80014	5.60653
FRK	6.44337	7.06594	6.62141	6.46288
FSCN1	4.92202	4.19627	4.60235	4.65158
FSIP2	5.51489	6.39025	5.56787	5.70253
FURIN	9.18439	8.17202	8.18528	7.95937
FUS	8.14907	9.20156	8.06779	7.77603
FUT7	6.18974	5.24305	5.55861	5.31847
FUT8	7.85574	6.80938	7.57162	7.47537
FYCO1	6.24038	7.11372	6.04647	5.88914
FZD3	4.64161	3.84994	3.99858	4.13585
G0S2	3.98227	6.1597	4.1891	4.40205
G2E3	7.04289	6.20302	6.77737	6.56058
G3BP1	9.7913	9.19658	9.70835	9.80872
GABPB2	6.12291	6.80652	6.51844	6.23154
GABRG2	3.40777	4.73206	3.15008	3.72295
GADD45A	4.75631	5.56293	4.3238	4.2294
GALC	5.61961	6.43587	5.59939	5.87385
GALNT4	4.90371	4.28626	4.81576	4.821
GAN	6.96382	6.26962	6.08414	6.08839
GANC	5.95954	5.32927	5.86095	5.92122
GATD1	6.29648	5.26652	6.37526	6.47354
GBE1	7.53249	8.16532	6.29708	6.49485
GBP4	7.51832	8.13338	9.40866	9.33431
GCN1	9.1622	8.40192	8.99586	8.96666
GCNT1	5.76236	4.81362	4.34173	4.30572
GDAP2	6.85256	6.17492	6.78556	6.32632
GDE1	6.30024	5.3224	5.72971	5.79636
GEMIN5	7.34775	6.75368	7.30027	7.00782
GEMIN6	5.95482	5.16821	5.60373	5.71109
GEN1	6.90137	7.89936	7.20855	7.20064
GGCX	6.0058	5.38899	5.72778	5.61855
GGT1	6.51353	5.56997	6.39269	6.21081
GIMAP1-GIMAP5	5.58819	4.70165	5.43572	5.34921
GINS2	7.23013	7.8372	6.83839	6.86197
GIT1	6.44346	7.37103	6.23089	6.18432
GJC1	2.14782	2.81089	2.6982	2.52999
GK	7.59716	6.94957	7.56938	7.44381
GLG1	7.92158	8.90204	7.95216	7.84529
GLO1	9.10729	8.41261	8.31487	8.35191
GLOD4	6.16747	6.87404	6.84916	6.59419
GLRX3	7.41345	6.65116	7.39036	7.28049
GLUL	8.97363	8.14435	7.19969	7.06689
GMFB	7.70722	6.67692	7.63967	7.50218
GNA15	6.8499	5.93022	4.43707	4.53745
GNAI1	4.18667	4.79729	4.29327	4.26899
GNB5	6.20702	5.14985	6.14705	5.8723
GNE	7.04213	6.30284	6.68114	6.76621
GOLGA8N	3.49053	4.27255	3.54485	3.59856
GOT2	8.22393	7.47948	7.7274	7.76123
GPHN	5.10409	5.73407	5.58501	5.45019
GPR171	8.11204	7.12265	8.47991	8.36264
GPR35	3.45224	4.26561	3.78107	3.7405
GPR68	5.65916	4.93389	5.86954	5.94412
GPR85	3.40472	4.05175	3.3688	3.24433
GPT2	6.19204	5.47191	6.39817	6.25734
GRIA3	0.437077	1.10822	0.473683	0.63013
GRK2	9.4511	8.66692	9.18166	9.02674
GRPEL2	6.77899	6.13934	7.24659	7.26452
GRWD1	6.4673	5.11544	6.47158	6.52909
GSDMB	5.78218	6.64719	5.53465	5.55789
GSTM3	5.73183	4.99868	3.77627	3.80611
GTF2H5	5.78367	4.87369	5.81016	5.84513
GTF2IP1	5.88326	6.52952	5.71214	5.62448
GTF2IP4	6.05825	4.91948	5.63945	5.7176
GTF3C3	7.91018	6.9065	7.65003	7.68712
GTF3C4	6.52732	5.79145	6.4542	6.45491
GTF3C6	6.78401	6.11856	6.74525	6.73337
GUK1	7.98662	7.10292	7.05479	7.10226
GYPA	1.49763	2.1491	1.65941	1.85841
GZMB	10.3957	8.66544	6.35429	6.12206
H2AFZ	10.2509	9.46589	9.68626	9.70345
H3F3B	10.3244	9.50223	9.70999	9.73048
HACD3	7.60812	6.98484	7.17531	7.31651
HAUS5	6.54222	5.77585	6.01654	6.20512
HAUS6	8.31432	7.65393	8.02159	8.2012
HAVCR2	7.59827	6.55105	5.75594	5.70902
HDAC10	4.6516	4.02764	4.29149	4.50197
HDGF	9.09828	8.49156	8.75414	8.71262
HEATR5A	6.08273	4.77904	4.90255	5.46664
HECTD2	4.50906	5.12026	4.75725	4.7773
HECTD4	6.70703	8.00111	6.53756	6.78824
HECW1	0.404071	1.14666	0.872954	0.145491
HECW2	5.22475	4.1005	4.31129	3.98561
HEG1	6.19385	5.41116	6.17624	5.61909
HERC1	8.60025	9.35749	8.7616	9.06863
HERC2P2	5.04443	5.74254	5.56168	5.79505
HERC2P9	4.79914	5.57641	4.72378	5.01722
HERC5	6.5266	5.30328	5.97891	6.27082
HHLA1	3.88745	4.62001	3.84413	3.80336
HIF1AN	6.7881	7.65676	6.72424	6.85932
HIGD1A	7.41301	6.42119	6.84066	6.95774
HIPK2	5.86321	6.47697	6.18781	5.9478
HIST1H1D	10.4776	9.72109	9.72798	9.74659
HIST1H2BB	8.48641	7.84029	7.75177	7.73159
HIST1H3A	7.4317	6.44212	6.92778	6.99131
HIST1H3C	8.94626	8.27191	8.5331	8.52833
HIST1H3D	6.88365	6.15289	6.84565	6.7578
HIST1H3F	9.39896	8.56673	9.56214	9.54697
HIST1H4A	7.9721	7.05853	8.22628	8.22376
HIST1H4B	8.70972	8.01152	8.49198	8.38007
HIST1H4C	9.69339	8.97213	9.4382	9.41513
HIST2H2AA4	10.1171	8.38056	9.80711	9.73371
HIST2H3A	9.53066	8.75576	9.33731	9.22379
HIST2H3C	9.53066	8.75576	9.33731	9.22379
HIST2H3D	8.67464	7.67172	8.06844	8.0256
HIST2H4A	10.6758	9.84499	10.2504	10.1764
HIST3H2BB	6.34456	5.61211	6.13091	5.92575
HIST4H4	7.80298	7.05415	7.06001	7.10714
HLA-A	7.92305	8.53417	9.97044	9.86885
HLA-V	2.20998	2.98518	2.56017	2.38039
HLCS	5.66054	5.07321	6.2472	6.12752
HMGA2	3.06578	5.48069	3.16447	2.64763
HMGB3	8.65898	10.1062	7.83335	6.96763
HMGCR	8.77967	8.14968	8.63712	8.83673
HMGN4	8.49604	7.45489	8.22969	8.28742
HNRNPD	8.57675	9.29237	8.04453	7.95165
HPS3	6.66345	7.28208	6.646	6.70173
HSD17B12	7.32701	8.01818	6.83583	7.30239
HSPA1B	4.18579	5.5334	2.87536	2.64728
HSPA4	9.70529	8.85186	8.96766	9.08489
HTATIP2	6.71344	6.02075	6.52163	6.595
HYOU1	7.064	6.13212	6.93395	6.90372
IARS	10.3241	9.33147	10.6745	10.7844
ICAM1	6.37798	7.04111	6.85739	6.79582
ICE1	8.3176	7.67022	8.206	8.24549
ICMT	7.86463	7.11232	7.59779	7.67221
IDH2	8.51221	9.09881	8.41495	8.45617
IDH3A	7.79114	7.17892	7.28699	7.29556
IFI6	6.35104	5.66178	5.60387	5.62155
IFIT2	6.3333	5.71067	6.11792	6.2843
IFITM1	8.84359	8.12043	9.19794	9.30982
IFNG	4.39268	3.54135	3.62914	3.65313
IFT27	4.26373	4.85697	4.67288	4.70327
IFT80	5.77849	6.64983	6.59709	6.09367
IKBKG	5.08623	5.78529	5.16791	5.1684
IL10RA	7.31724	8.37705	7.61472	7.54446
IL13	4.87358	5.92368	5.29774	5.54028
IL17F	3.27496	2.59087	2.54058	2.51452
IL21	4.28404	3.29171	3.2092	3.30911
IL21R	8.22457	7.51114	8.17012	8.08042
IL23A	4.64915	5.32199	4.64791	4.52403
IL2RA	10.888	11.651	9.63712	9.739
IL6R	4.32749	4.92106	5.01269	4.96911
IL6ST	7.806	8.46515	9.02965	8.8884
IL7R	8.45217	7.75508	7.77294	7.52842
ILF2	9.58045	8.8847	9.33674	9.36347
IMMP1L	4.35254	5.61451	4.08399	4.41446
INCENP	7.79934	7.04415	7.4414	7.32007
INPP5B	6.68867	7.39699	6.69095	6.73048
INPP5D	6.39956	7.28447	5.96599	5.88297
INPP5K	5.2721	5.92164	5.70966	5.6907
INSIG2	6.73465	6.03616	5.45775	5.90479
INTU	6.59247	7.27037	6.61388	6.69661
IP6K1	6.34539	5.52143	6.27211	6.19357
IQGAP1	10.1221	10.7298	10.2217	9.96626
IREB2	7.98028	7.17496	7.36175	7.16097
IRF8	6.03586	6.89149	6.87459	6.79151
ISG20L2	6.27773	5.6233	6.32959	6.21151
ISM1	1.15955	1.80391	1.21132	1.23596
ITGA3	5.3597	4.65322	4.46525	4.34442
ITGAM	3.36546	4.06066	2.82711	2.85274
ITGB1BP1	6.75597	6.10479	6.64483	6.52376
ITK	9.60698	8.88206	9.79699	9.7931
ITM2A	7.53835	6.73643	6.81255	6.88889
JAML	8.70504	7.90668	8.78794	8.94214
JMJD6	6.86216	5.80886	6.36188	6.48015
JRK	6.60428	5.90354	6.25748	6.41218
KANTR	5.47189	6.19019	5.49798	5.51818
KAT6A	8.19649	8.84416	8.39132	8.24308
KAT8	6.1704	5.45695	6.38038	6.27005
KCNC3	2.29208	2.892	2.01158	1.87954
KCNJ3	2.80398	4.05778	2.85221	2.65729
KCNK6	5.94559	5.31344	5.66414	5.7234
KCNMB3	2.67795	3.3109	3.12961	2.89509
KCTD2	6.06771	5.41291	6.06667	6.02277
KCTD9	6.16269	6.94436	6.19399	5.83364
KDELC2	6.26152	5.60372	6.39763	6.16959
KDM1B	4.78414	5.37292	4.80541	4.77727
KDM2B	6.37535	6.96753	6.51836	6.44012
KDM3A	7.32959	8.27665	6.96855	6.85598
KDM3B	7.37752	8.47173	7.72315	7.70918
KDM6B	4.83781	4.24615	4.37647	4.49766
KDM7A	7.45032	6.74752	6.46039	6.7074
KIAA0040	6.87081	7.58	6.92997	7.09255
KIAA0355	5.61115	4.90657	5.74846	5.98539
KIAA0513	4.8297	3.95634	4.13161	4.30088
KIAA0556	5.33492	4.52044	5.10582	4.94193
KIAA1147	5.3897	6.07973	6.01574	5.79483
KIAA2026	6.21102	6.91017	6.62637	6.35219
KIF15	6.67913	7.31625	6.8715	6.77003
KIF1BP	5.5958	4.91725	5.69696	5.4511
KIF21A	5.89827	6.65332	6.19155	5.93255
KIF5C	6.20258	5.58651	4.62238	4.91097
KIFC3	3.42836	2.76977	2.87427	3.08754
KLC2	5.23837	5.82946	6.34722	5.79302
KLC4	4.03156	4.65805	4.60784	4.36713
KLF6	8.06003	7.08505	7.80013	7.64972
KLHL12	7.40595	6.7818	7.24515	7.41278
KLHL24	5.73999	6.7396	6.23698	6.40198
KMT2A	8.29231	8.97636	8.237	8.38356
KMT2B	5.3519	6.18919	5.78789	5.66491
KPNA5	6.33841	7.0414	7.01012	7.19463
KSR1	6.76037	7.55768	6.62255	6.29911
KYAT3	7.02422	6.38988	6.98989	6.95113
LACC1	3.85854	4.50014	4.02133	4.00244
LAMB3	3.05491	3.72683	2.74282	2.7736
LAMTOR4	6.1866	5.49702	6.08039	6.18718
LANCL1	7.25334	6.65291	6.68168	6.74269
LAX1	5.45327	6.13516	6.05362	6.12235
LEPROT	5.65372	6.51406	5.93496	6.11324
LETM2	3.46531	4.16938	3.37148	3.48796
LGALS1	8.28979	7.62074	6.1313	6.27001
LGALS9	5.12964	6.09837	5.76042	5.71179
LHFPL6	2.49555	3.15849	2.42641	2.65511
LIF	9.31598	8.09352	8.68308	8.52107
LIPA	6.80435	6.20496	6.78582	6.84779
LLGL2	3.16094	3.78082	3.35344	2.99969
LMBRD2	7.12353	6.33988	6.87177	6.87629
LMNA	7.72329	6.60783	7.90327	7.64889
LMO7	6.02007	6.89838	6.25241	6.48331
LPCAT1	5.39435	4.55816	5.00561	5.12533
LPGAT1	5.96911	6.71922	6.5218	6.57627
LPIN1	7.55543	6.86471	7.32407	7.45385
LRBA	8.91952	9.66259	8.94984	8.97083
LRIG1	4.91858	5.60469	4.75864	4.8537
LRIG2	5.74605	6.80552	5.94161	5.76185
LRRC32	3.31143	4.40943	3.24151	3.64515
LRRC37A2	5.05548	5.94156	5.70593	5.5513
LRRC37BP1	6.18127	5.31891	5.89102	5.8534
LRRC59	7.85241	7.1964	7.07254	7.21393
LRRC75A	8.39053	7.31829	8.64959	8.61602
LRRK1	5.94688	7.2326	6.05169	6.26887
LRTM1	2.28926	2.90794	2.30325	2.27676
LSM11	5.96563	5.24419	5.8514	5.83504
LSM8	7.59645	8.54958	7.63376	7.69703
LTA	3.77547	4.75322	2.99939	2.66664
LY75	7.82763	7.16037	8.57334	8.3723
LYRM4	6.25824	5.493	6.41733	6.29388
MAGT1	7.29118	6.68513	7.03006	7.0396
MAML1	1.91598	2.61676	1.97382	1.72156
MAN1C1	5.48105	6.12722	6.46861	6.37419
MANF	6.46982	5.69941	5.90451	6.06832
MAP1S	5.24486	4.51116	4.94888	5.04935
MAP2K3	6.23241	5.5086	5.82548	5.74264
MAP3K13	4.89986	5.66278	5.03315	4.99728
MAP3K3	6.7246	5.71234	6.73514	6.7231
MAP3K8	6.01112	4.95513	4.8611	5.06826
MAP3K9	4.33791	5.34976	4.54377	4.54071
MAP4K3	4.70629	5.48976	5.2004	5.23575
MAP4K5	5.7837	6.55034	6.34671	6.30631
MAPK9	7.04486	8.30096	6.65229	6.6426
MARCH5	6.22536	5.07035	5.48893	5.62376
MARS2	5.31323	4.72507	5.52251	5.64735
MAST4	7.14511	6.4562	5.30292	5.24534
MCTS1	7.39118	6.48307	7.19618	7.16693
MCUB	7.21576	6.51108	7.09591	7.13272
MDC1	6.08842	6.94584	5.55652	5.44626
MDH2	8.80241	8.14542	8.2555	8.21894
MED13	8.20115	9.0511	8.62064	8.66088
MED27	5.52003	4.84408	5.19238	5.21827
MED28	7.69721	6.29863	7.75417	7.94774
MED29	5.21454	4.60466	5.38463	5.32798
MED8	6.34162	5.62652	6.49609	6.4257
MEF2C	-0.195728	0.976848	0.152362	0.295958
MEGF11	2.7728	3.81658	2.95757	2.98662
MEIS2	4.39219	6.78209	4.34087	3.54665
MELTF	3.64386	4.66836	3.92114	3.75017
METTL17	7.29755	6.64812	7.31119	7.29786
METTL26	6.17204	5.4103	5.76806	5.70552
METTL4	5.88688	6.47373	6.01825	6.4904
METTL8	6.35908	5.73902	6.36397	6.16679
MEX3C	7.79171	7.1568	7.59427	7.82933
MFNG	7.41768	6.77756	7.55136	7.60194
MFSD10	6.42423	5.64998	6.17431	6.27814
MFSD13A	4.44398	3.82257	3.96903	4.04413
MGA	7.79378	8.63187	8.60139	8.7504
MGST2	4.48754	3.87026	3.45478	3.3479
MIA2	6.21214	7.11477	6.69302	6.82653
MICOS13	5.5726	4.79294	5.80349	5.43027
MID1IP1	7.53339	6.74532	7.48796	7.56627
MIEN1	5.24512	4.61425	5.36654	5.29603
MIF	8.82804	8.12202	8.11601	8.11165
MIF4GD	5.91416	5.25654	5.53839	5.51809
MINAR2	2.35966	3.53382	2.06577	2.11683
MIPOL1	6.58698	7.24583	6.77787	6.7196
MIS12	6.71247	7.33797	7.04213	7.1423
MKLN1	7.51304	8.71906	7.71356	7.41734
MLLT3	7.91421	7.22765	7.60258	7.6791
MOB4	6.52333	5.26878	5.83654	5.60689
MPP3	-0.101348	0.529243	-0.0485828	-0.125145
MPZL1	6.26405	5.63873	5.44334	5.56247
MRPL14	6.28156	5.60041	6.01925	6.03276
MRPL15	6.31029	5.65044	6.44482	6.45641
MRPL19	7.70437	6.63795	7.29326	7.247
MRPL30	6.77428	6.17738	6.74287	6.7345
MRPL35	7.0767	6.40268	6.84909	6.80529
MRPL4	6.76644	6.17924	6.18202	6.1403
MRPL42	7.81793	7.17016	7.78768	7.70264
MRPL46	5.93141	5.30753	5.77484	5.83672
MRPS14	6.0726	5.45533	6.1263	6.06709
MRPS16	7.66391	7.02709	7.68727	7.61851
MRPS18B	7.325	6.71623	7.25739	7.24032
MRPS23	7.39909	6.32306	7.21364	7.12468
MRPS26	6.27294	5.53954	5.85057	5.88288
MSI1	1.25027	2.06806	1.48151	1.28211
MSL3	7.12478	7.99438	6.79583	7.10411
MT-ATP6	9.27694	11.2478	8.86981	8.44451
MT-ATP8	6.01799	8.02993	6.0032	5.69992
MT-CO2	11.4636	12.5014	11.449	11.3117
MT-CYB	9.3925	10.9018	9.1541	8.69488
MT-ND1	8.3211	10.3748	7.92555	7.36912
MT-ND2	8.28541	10.4113	7.95613	7.27358
MT-ND4	10.2218	12.3504	9.81862	9.1326
MT-ND4L	7.74409	9.40505	7.10362	6.59851
MT-ND5	9.38454	11.5875	9.13305	8.40819
MT-ND6	7.31391	9.68043	7.01595	6.26259
MT2A	6.28604	5.67906	6.93758	6.76083
MTATP6P1	6.08451	7.70845	5.89941	5.45219
MTCH1	7.81194	7.13341	7.55183	7.5845
MTERF1	6.01238	5.33535	6.16599	5.69322
MTF1	4.53253	5.86136	5.06675	4.78179
MTIF2	7.06368	7.73347	7.12722	7.03042
MTMR14	6.64885	6.006	6.84917	6.74146
MTMR4	7.9552	7.34413	7.84939	8.09781
MTOR	8.1053	7.43355	8.09113	8.27851
MTPAP	7.00194	6.37984	7.00452	7.04116
MTR	8.45487	7.86431	8.44466	8.53591
MTRNR2L1	17.5717	20.4978	17.5577	16.238
MTRNR2L10	9.69682	12.5117	9.68822	8.40612
MTRNR2L11	12.0096	15.0112	12.1066	10.6737
MTRNR2L12	19.0696	22.191	18.9814	17.5174
MTRNR2L13	5.40286	7.43832	5.42763	4.38426
MTRNR2L2	5.5891	7.78306	5.62128	4.69628
MTRNR2L3	5.18126	7.49401	4.87753	4.33383
MTRNR2L4	11.1413	13.6767	10.8888	9.79211
MTRNR2L6	12.8951	14.8869	12.4896	11.325
MTRNR2L7	6.99494	9.51955	6.85845	5.56216
MTRNR2L8	17.0447	19.9076	16.9847	15.6766
MTX1	6.30991	5.62771	5.84259	5.90352
MYADM	5.4356	6.33543	4.95973	4.65708
MYNN	6.06381	6.67386	6.35534	6.16929
MYO1B	6.71501	7.30511	7.06509	6.94641
MYO1D	5.0988	5.71069	4.69033	5.27989
MYO1E	5.20428	4.60442	4.2179	4.14626
MYO1G	9.37898	8.63137	8.78139	8.641
MYSM1	6.91713	7.66438	6.5599	7.30795
MYT1L	4.30115	5.25585	4.5685	4.35134
MZT1	6.7527	6.1672	6.23595	6.06857
MZT2A	6.79347	5.53514	6.99345	6.99391
NAA20	6.66579	6.05711	6.50286	6.50271
NAA25	7.73777	7.06439	7.49898	7.64668
NAA30	6.444	5.79432	6.65193	6.76299
NAB1	7.23817	6.61932	7.29711	7.44617
NAGK	5.36485	6.1079	5.98499	5.84335
NAPSB	4.23741	3.16877	2.70701	2.73405
NBPF15	5.28281	6.59812	6.18398	5.86844
NBPF19	7.33382	7.94759	7.67486	7.74939
NBPF26	6.05557	6.80378	6.44634	6.42809
NCAPH2	7.61677	6.98149	7.88704	7.83592
NCF4	4.03476	3.26136	3.28529	3.33059
NCKAP1L	8.92859	9.61081	8.7555	8.77969
NCKAP5L	3.677	4.90806	3.49412	3.76752
NCOA6	5.56293	6.93251	5.61259	5.65965
NDFIP2	8.60441	7.94695	8.45301	8.37111
NDUFA13	7.34793	6.62394	7.10768	7.10288
NDUFA8	5.31406	4.66191	5.12091	5.07693
NDUFA9	7.46099	6.87128	7.65962	7.52882
NDUFAB1	7.39663	6.49327	6.91265	7.05743
NDUFAF5	5.71216	5.07486	5.36178	5.48372
NDUFB5	7.18932	6.50973	7.01599	6.98894
NDUFB8	8.10124	7.48556	7.55693	7.65916
NECAP1	6.4324	5.55221	6.40657	6.24247
NEDD4L	4.29605	4.88306	4.41985	4.2155
NEK7	8.30694	7.71447	7.95459	7.97522
NELFB	6.72013	6.06739	6.38491	6.43342
NEMF	7.13526	7.77493	7.58967	7.36313
NEMP2	5.82407	6.50148	6.5406	6.17046
NES	0.137365	0.782733	0.127927	0.0806969
NFAT5	7.08903	8.00218	7.37054	7.11929
NFATC2IP	6.50328	7.45812	7.03066	7.19568
NFE2L1	8.30363	7.60477	9.27634	8.83232
NFE2L3	7.56421	6.77639	7.65939	7.71256
NFKBIA	8.62099	9.54212	9.28196	9.23937
NFKBIE	5.11277	5.90999	5.37296	5.46831
NFRKB	6.81774	5.82916	6.77513	6.64401
NFS1	5.80344	5.12649	5.51997	5.7193
NIPA2	7.51839	6.77577	7.18584	7.46223
NIPBL	7.87873	8.85689	7.93072	7.77371
NIT2	7.15616	6.56442	6.9366	7.03427
NKIRAS2	5.36892	4.72706	6.03172	5.66538
NKRF	6.14809	5.51836	5.86324	5.75296
NLE1	6.24551	5.61731	6.58647	6.75585
NME1	8.16577	7.45988	7.70308	7.81719
NOC2L	7.72923	7.09024	7.68903	7.39716
NOL6	6.75652	6.14907	7.01184	6.95371
NOL8	6.9855	7.65505	7.36263	6.99766
NOP16	6.36967	5.65352	6.13198	6.29253
NOSIP	6.56507	5.89423	6.03561	5.92046
NOTCH2NLA	5.10493	6.11259	5.73429	6.03965
NPHP3	5.38768	6.8776	5.5241	5.7519
NPIPB7	2.15198	2.75265	2.47523	2.35263
NPLOC4	7.17852	7.82627	7.24417	7.42358
NR2C1	6.02482	6.67856	5.98149	5.84306
NR3C1	7.55118	8.37895	8.3955	8.18405
NRN1	3.48669	4.48453	3.20398	3.0435
NRSN1	10.2915	9.4896	10.2028	9.96047
NSD1	8.20737	8.83737	8.4756	8.51702
NSD3	8.27909	8.90133	8.22545	8.50852
NSRP1	5.60337	6.50011	5.78045	5.52087
NSUN2	8.13247	7.43887	7.97383	7.8747
NT5C2	6.41353	7.0665	6.71258	6.8883
NT5C3B	5.43552	4.7094	5.45454	5.51225
NTAN1	3.40373	4.13151	3.67698	3.49189
NTPCR	6.1876	5.30458	5.8642	6.11634
NUB1	7.21711	7.82287	7.88213	7.91922
NUCKS1	9.95053	9.13526	10.0941	9.75641
NUDCD1	7.60316	6.96585	7.22731	7.19626
NUDCD2	7.47127	5.97014	6.90991	7.02854
NUP214	6.53533	7.51241	6.30486	6.33888
NUP58	9.04851	8.33438	8.68679	8.62078
NUP98	8.80316	9.42999	8.77376	8.89734
OASL	6.10683	5.0879	4.74748	5.05832
OAZ1	9.85189	9.121	9.74512	9.84875
OGFOD3	5.23084	4.44232	5.02131	4.96391
OPRM1	3.81181	4.63274	3.83449	3.83579
ORMDL3	7.25031	6.27586	6.53401	6.6019
OSBPL3	7.20786	6.32069	7.17064	7.07163
OSM	7.92397	6.63897	6.69287	6.71283
OSTC	6.77155	6.16945	6.94626	6.94286
OSTM1	4.9566	6.17307	5.67845	5.80935
OTUB1	6.70666	6.00749	6.41891	6.45073
OTUD7A	4.33619	5.22712	4.44782	3.82962
OXCT2	2.5648	4.75428	2.95734	2.67567
OXCT2P1	2.25771	3.09619	1.92992	1.9396
P2RX5	6.73164	7.73231	5.96504	5.83316
P4HB	9.0117	9.7404	8.9463	9.00401
PACS1	5.94227	6.85987	6.05747	5.81603
PAFAH2	4.50189	5.33632	4.71731	4.59288
PANK3	9.34815	8.28047	9.1535	9.32206
PARK7	8.47136	7.83821	8.17269	8.30725
PASK	6.86414	6.22773	7.6245	7.30629
PBK	6.80324	6.15613	6.59267	6.53995
PBX1	2.83975	4.00781	2.9695	2.9105
PCNX3	6.07025	6.75645	5.86335	5.61921
PCSK5	6.45863	7.64963	5.58465	5.50258
PCSK7	8.15588	7.48601	8.19928	8.11772
PCYT2	6.1606	5.55037	6.43821	6.41083
PDCD2	7.9035	7.23092	7.97285	8.15514
PDCD5	7.35095	6.57241	7.20494	7.28473
PDE3B	8.03577	8.68782	8.78082	8.70065
PDGFA	5.08132	6.23091	4.87627	4.74585
PDHB	7.46592	6.68945	7.40184	7.47125
PDLIM5	5.60987	4.90093	5.15568	5.16534
PDXDC1	5.3144	6.06731	5.95898	6.0461
PDXK	7.08144	6.45504	6.75121	6.80585
PEAK1	6.2876	7.05048	6.65333	6.73358
PELI1	6.60391	5.88737	6.27471	6.38517
PEX16	5.05527	4.45078	5.08082	5.10755
PFDN1	6.52569	7.39396	6.41058	6.38501
PFKFB4	6.80769	6.05354	4.84776	4.96895
PFKM	6.94006	6.34613	6.36673	6.56508
PGAM1	10.9549	10.2749	9.80797	9.9046
PGAP1	7.56185	8.24449	6.88539	7.04567
PGRMC1	7.11298	6.39193	6.72569	6.57859
PGRMC2	5.3217	6.04071	5.01064	5.22352
PGS1	6.39231	5.7587	5.80009	5.88092
PHB2	9.62815	8.81212	9.47721	9.53328
PHC1	4.98722	5.57621	5.61068	5.51892
PHC2	5.55149	6.17406	5.55327	5.58852
PHC3	7.72292	8.52152	7.8887	7.67679
PHF12	6.7421	5.97106	6.571	6.36818
PHF19	8.60921	7.66014	9.10999	9.08024
PI4KAP2	5.39679	4.38976	4.82696	4.87469
PIBF1	6.48884	5.84603	6.28878	6.3922
PIGA	5.67708	6.4357	4.94993	4.99495
PIGG	6.27986	5.53482	6.33047	6.26799
PIGT	6.7859	7.45856	6.65736	6.56558
PIK3CG	6.7747	7.36576	7.04207	7.41285
PIP4P2	4.73248	4.08471	4.61909	4.56816
PIP5K1B	2.68971	3.32654	2.67366	2.6753
PITPNC1	5.63595	6.22777	6.17702	5.94154
PKD2	4.94079	5.57771	5.33109	5.55194
PKNOX2	3.96214	5.6628	3.93704	3.35558
PLA2G6	5.06805	4.28762	5.05628	5.11253
PLAGL1	4.35183	5.09881	4.23467	4.27561
PLB1	2.67029	3.29055	2.60959	2.71578
PLCG1	8.05362	9.0315	8.1976	8.43789
PLCXD1	6.83228	5.84477	6.98953	6.72951
PLEC	8.06812	6.80484	8.57496	8.43024
PLEKHA8P1	2.74846	3.37227	2.34159	2.61774
PLEKHG1	3.57416	4.21881	4.48916	4.27245
PLLP	13.7198	10.5984	13.4986	13.5185
PLS1	4.66683	5.32253	4.18512	4.73003
PLXNA3	4.78455	5.67353	5.29894	5.02872
PMS1	6.57924	7.40651	6.65426	6.84831
PNLIPRP1	0.228153	0.834018	0.220057	0.184363
PNMA8C	1.27578	1.91281	1.26775	1.44717
PNPLA6	6.63683	7.28088	6.46666	6.52166
PNPLA8	6.53748	7.36236	6.44261	6.67226
POGLUT1	5.28393	5.91806	6.07542	6.27156
POLE	7.90703	8.7698	7.89126	8.12739
POLG	7.51107	6.7794	7.94616	7.38178
POLR1D	7.88682	7.05431	7.79307	8.37781
POLR2J4	3.69231	4.51191	3.88332	3.70062
POLR3B	5.80205	5.14136	5.76161	5.90652
POLR3C	6.21205	6.96612	6.67782	6.8456
POLR3G	5.17482	4.47234	4.77719	4.55343
POM121C	5.27759	6.75125	5.84602	5.33409
POMGNT1	5.88548	4.99222	5.92699	5.93987
POU2F2	5.56406	4.90116	4.82925	5.00462
PPAT	7.30873	6.59715	7.13433	7.06261
PPM1B	6.74544	7.39842	7.18984	7.21673
PPM1F	6.28417	4.91019	5.69312	6.05793
PPM1M	7.08316	6.41755	7.44669	7.45162
PPM1N	4.14694	5.26786	3.9557	3.70335
PPP1R13L	3.37627	4.04121	3.13769	3.27537
PPP1R16A	4.68653	3.96586	4.28116	4.29122
PPP1R18	7.13876	7.73705	7.30183	7.35954
PPP1R21	6.03344	6.85293	6.17437	6.18046
PPP1R37	5.65283	4.42191	4.87308	4.64518
PPP1R3B	4.86618	3.88782	3.22889	3.67903
PPP2CB	4.99507	5.71208	5.28417	5.11566
PPP2R1A	8.3049	7.3214	8.06536	8.10925
PPP2R2B	3.45889	2.82829	2.69472	3.01442
PPP2R3A	3.3042	3.97614	3.52149	3.44639
PPP5C	7.77409	7.06797	7.14182	7.39284
PPP6R3	9.42914	8.83447	8.90723	8.89751
PPT1	8.12328	7.03907	8.04732	8.10293
PRCC	5.76781	6.55716	5.79311	5.99636
PRCP	6.81937	6.22828	6.25092	6.42586
PRDM1	5.38315	6.09916	3.78325	4.32312
PRDX1	9.78675	8.93502	9.1273	9.40748
PRDX3	8.96446	8.03161	8.4849	8.56496
PRDX6	7.63205	7.01578	7.41173	7.61006
PREB	6.77061	6.17626	6.46583	6.43358
PRKAA1	7.5409	6.93281	7.68926	7.70135
PRKAR1B	5.45525	4.75685	5.59613	5.5723
PRKCA	7.15431	8.04623	7.19766	7.41709
PRKCB	8.3663	9.33088	8.288	8.24065
PRKCD	4.54782	5.44134	4.84941	4.87632
PRKCI	6.24174	7.20458	6.29626	6.32002
PRKD3	6.43593	7.31913	6.75872	7.05418
PRMT1	8.67523	7.96191	8.59914	8.66544
PRPSAP2	6.39989	7.14001	6.1513	6.28173
PRR14L	7.40558	8.19274	7.61315	7.57021
PRRC1	6.81608	6.21344	6.59246	6.47402
PRRC2A	4.2996	5.17962	3.91886	3.96999
PRRC2C	9.42729	10.0725	9.08407	9.18444
PRSS23	4.25351	5.26718	4.54036	4.98401
PSAT1	8.24741	7.46623	9.06362	8.98595
PSMA5	8.51156	7.91101	8.38539	8.35471
PSMA6	8.77414	8.18897	8.45064	8.52755
PSMB2	7.97613	6.97823	7.51765	7.61744
PSMB3	7.98865	7.34539	6.99999	7.14111
PSMB6	7.41702	6.4173	6.76673	6.92078
PSMB7	7.70101	6.94106	7.5556	7.53569
PSMB9	5.2419	4.53538	5.10178	5.27448
PSMD5	7.10502	6.41981	6.53972	6.34003
PSMF1	7.52332	6.84187	7.10367	7.11563
PSTPIP2	4.6913	6.23171	5.81741	5.90715
PTCH1	2.40883	3.04064	2.37103	2.43474
PTGES3	9.53692	8.93642	8.85611	8.94341
PTGES3P2	2.36096	3.09019	2.27996	2.21997
PTGFRN	5.88178	4.88464	5.31421	5.78705
PTPN23	4.25554	5.26175	4.79566	4.16156
PTPRA	7.04224	7.80631	7.07012	7.254
PYCR2	7.71285	7.12362	7.99066	7.78764
PYHIN1	4.09073	4.68426	4.47804	4.48772
QSER1	5.88354	6.84368	6.33681	6.46832
RAB10	8.02825	7.31924	8.08823	7.92517
RAB11FIP4	7.29345	6.23007	6.80408	7.02791
RAB1A	7.17282	6.42393	7.00321	6.81647
RAB3GAP1	8.00974	7.11008	8.20217	8.27887
RAB4B-EGLN2	0.742749	1.62607	0.731015	0.673953
RAB5B	6.31498	7.08923	6.70652	6.68423
RAB5C	6.33936	5.66083	5.89326	5.8557
RAB8A	7.62501	8.42453	7.64526	7.52548
RABGAP1L	6.85163	7.47499	7.26121	7.34138
RAD51D	6.41992	5.51347	6.93539	6.70664
RAD52	4.84802	5.66983	5.41246	5.31227
RANBP10	5.1	4.41158	4.65253	4.7519
RAP2C	6.95876	7.82884	7.02011	7.18278
RAPGEF1	6.80497	8.08929	7.25625	7.15716
RAPGEF2	5.70053	6.82369	6.02246	6.37016
RARA	5.07439	5.87116	5.53373	5.51038
RASA4	6.8063	5.76992	6.68035	6.84345
RB1	6.87967	7.87348	7.37167	7.48731
RB1CC1	7.64914	6.94994	7.29009	7.49817
RBM20	1.58718	2.20778	1.77509	1.50858
RBM27	7.39108	8.02402	7.52148	7.23737
RBM41	4.70979	5.49964	4.91008	4.96086
RBM4B	4.63812	5.31848	5.45545	5.19571
RBSN	5.77238	5.0142	5.67175	5.81951
RCC1L	6.6606	5.96805	6.89682	6.78379
RELA	6.11588	7.00147	6.16654	6.04534
RELCH	6.49868	7.18322	6.98822	6.77878
REPS2	6.16296	6.93784	5.63913	5.26857
RERE	5.86895	7.0231	6.02772	5.47249
RETREG2	7.19269	6.38636	7.19408	7.21892
RETREG3	6.43571	7.03556	6.86419	6.71701
REX1BD	5.69291	4.83281	5.91871	5.82533
REXO1L1P	2.68189	3.4011	2.68653	2.72979
RFX3	4.55688	5.56721	5.85449	5.84401
RGPD2	2.67696	3.33483	3.2344	3.38789
RGS3	5.43718	6.83673	5.24124	5.08058
RGS9	3.32918	4.06573	3.41726	3.11166
RIC1	6.94274	7.58636	7.08114	7.03734
RIMBP3B	2.22211	3.17159	2.20876	2.73563
RIMBP3C	10.8964	10.1113	11.1555	11.2418
RIMKLB	4.61626	5.28234	4.93083	5.06332
RIN3	4.76349	5.7639	5.06616	5.14149
RIOK1	6.84964	6.25783	6.9088	6.90248
RIPK2	4.28541	4.93972	5.17171	5.02111
RNA5-8SP6	13.5878	18.7004	14.8143	13.3855
RNA5SP149	1.99575	3.46606	2.33999	1.87473
RNA5SP202	7.22846	11.185	8.07435	6.91737
RNA5SP225	1.14442	1.81103	1.25681	1.16982
RNA5SP242	1.18295	2.05279	1.24334	1.1772
RNA5SP389	3.62768	4.81745	3.70718	3.41005
RNASEH1	6.60813	5.95394	6.23079	6.4704
RNF10	7.03265	7.94169	7.11481	7.26756
RNF11	6.0489	6.9155	5.75568	5.53787
RNF111	5.41604	6.32254	5.96323	6.08733
RNF114	7.334	6.09257	6.92098	7.00687
RNF13	6.49886	5.85014	6.55113	6.58458
RNF141	5.53868	4.87929	5.77525	5.50386
RNF144A	7.90449	7.26627	8.99442	8.73209
RNF150	3.98887	4.94461	3.88052	3.66622
RNF214	5.16462	5.78361	5.48984	5.25201
RNF216P1	4.86624	5.82146	5.28835	5.28982
RNF24	5.2275	6.05237	5.72603	5.69817
RNF7	6.39205	5.78505	6.41122	6.40357
RNPC3	6.06487	6.69068	6.61694	6.6132
ROM1	1.95367	2.69915	2.17978	2.27344
RORC	4.69234	3.29375	3.10754	3.09426
RPIA	6.25794	5.64016	6.1436	6.14833
RPL10	10.6459	9.96571	11.3304	11.308
RPL13	11.0479	10.3217	11.34	11.4072
RPL18A	10.6083	9.87756	10.6878	10.6825
RPL32P3	5.48429	4.68226	5.37735	5.08232
RPL35A	9.89264	9.1575	10.1714	10.1828
RPL37A	10.7278	10.0896	10.722	10.7664
RPL39	9.86017	9.04427	10.1673	10.2923
RPL3L	1.679	2.29496	1.89713	1.77096
RPL3P4	1.344	2.76524	1.32471	1.22777
RPL9	9.70232	8.91783	8.94071	8.97615
RPL9P9	5.8884	5.0967	6.1095	6.28897
RPP25	4.48112	5.47334	4.73987	4.60386
RPP30	6.98297	6.08903	6.85488	6.64389
RPS10-NUDT3	5.49984	4.44579	5.09529	5.40748
RPS13	10.0669	9.47048	10.2181	10.18
RPS14	10.228	9.52112	10.2096	10.1641
RPS15	9.54541	8.8849	9.69566	9.70915
RPS19	10.4671	9.85473	10.6342	10.6855
RPS19BP1	6.68606	5.79931	6.69982	6.82542
RPS21	8.97607	8.1781	8.99799	9.0082
RPS28	8.65692	7.75434	8.92684	8.88402
RPS29	9.2026	8.21766	9.25094	9.47707
RPS5	10.1557	9.22481	10.1981	10.2156
RPS6KA6	2.92669	3.70722	3.11083	3.13677
RPS6KB1	7.71487	6.99558	7.20597	7.27105
RPS6KC1	5.2416	5.8836	5.56481	5.5729
RPSA	11.3949	10.7999	11.265	11.2667
RREB1	5.96933	6.92584	6.12805	6.24944
RRP12	6.67026	5.99005	6.54974	6.56317
RRP7A	7.54386	6.61703	7.64765	7.77653
RTN4IP1	4.55412	3.82971	4.19211	3.98731
RTTN	7.34092	7.96532	7.5853	7.29925
RUBCN	6.36294	5.41228	6.39405	6.26511
RXRA	3.55849	4.72094	4.65836	4.44064
S100A4	7.72187	6.53903	6.52921	6.90549
S100A6	8.53078	7.84657	7.71735	7.8164
S1PR1	8.35145	7.11174	7.63601	7.64954
SAMD12	5.30394	6.23791	5.54542	5.65722
SAP18	7.54279	6.83798	7.48772	7.43642
SAP30BP	6.93219	6.17813	6.57944	6.65602
SAP30L	5.98693	4.92066	6.16045	6.14635
SATL1	3.7098	4.51364	3.81404	3.8436
SAV1	4.48457	5.22925	4.7002	4.66324
SBF1	8.01838	7.30572	7.89272	7.8191
SCAND2P	5.22379	6.29012	5.29498	5.30542
SCD5	4.10234	4.77526	4.24812	4.30416
SCRIB	5.36788	4.76943	5.2242	5.2237
SCUBE1	3.07371	3.79455	2.90464	3.2252
SDHAF3	5.24728	5.84482	5.22334	5.00117
SDHB	7.60537	6.98757	7.15128	7.27134
SDHC	6.56516	7.26902	6.81017	6.71896
SDK1	3.3159	4.3786	3.15257	3.07676
SEC14L1	6.82269	7.48012	7.15281	6.90944
SEC61G	6.3504	5.68723	5.78232	5.81755
SEL1L	7.91003	7.21162	7.98259	8.06787
SELENOK	5.56393	4.95435	5.23365	5.34317
SELENON	4.96614	5.76189	5.22148	4.8093
SEMA7A	6.42582	5.80621	5.59137	5.67397
SEPHS2	6.6172	6.02072	6.30376	6.21354
2011-09-01	6.13429	7.03346	6.63793	6.64265
SERF2	9.01195	8.34263	9.06344	9.09755
SERP1	8.40169	7.81185	8.49791	8.61926
SERPINB1	8.45134	9.18678	7.63063	7.65214
SESN3	7.84275	7.07076	8.54538	8.60504
SESTD1	5.41614	4.75665	4.51269	4.57961
SETBP1	1.2809	2.27098	1.56878	1.46621
SETD1A	4.50231	5.93518	4.75955	4.81968
SETD2	7.75182	8.38466	7.85751	7.86468
SETD5	7.6241	8.40958	7.62395	7.46606
SF3B5	7.05543	6.43787	6.65915	6.62538
SFI1	7.52522	8.51575	7.57566	7.50348
SFR1	4.79254	4.20101	4.69498	4.69833
SFSWAP	6.95439	7.67622	6.78602	7.05011
SFXN1	9.99785	9.39153	9.4861	9.64335
SFXN2	5.79893	5.10267	5.98083	5.87249
SGK1	5.69112	6.36163	6.93462	6.59767
SH2B3	6.59324	7.29345	6.92643	7.00114
SH2D1A	7.45877	6.61727	7.60624	7.6699
SH2D4A	3.73102	4.36544	3.7295	3.86512
SH3GL1P1	2.69019	3.35035	2.92211	2.85566
SHQ1	6.86349	5.6905	6.36759	6.44845
SIAH2	7.54093	6.62459	7.5708	7.58578
SIGMAR1	7.03884	6.35797	6.9519	6.94622
SIKE1	7.42049	6.3609	7.30689	7.46237
SIRT1	7.07421	6.38079	8.08467	7.89173
SIRT7	5.69376	4.82263	5.76368	5.61284
SKA3	6.52224	7.336	6.68615	6.63299
SKI	5.17295	4.30693	4.87856	4.53276
SKIL	6.90683	6.30889	6.75839	6.88476
SLAIN1	6.55182	5.79861	6.7003	6.8829
SLAMF7	6.59814	5.66595	7.5506	7.2699
SLC12A4	6.03217	5.31853	5.56323	5.08197
SLC1A5	8.5779	7.73764	9.11388	9.06396
SLC25A15	6.24424	5.29064	5.51667	5.8539
SLC25A23	5.47282	6.23075	5.36058	5.51416
SLC25A25	5.46105	4.81665	5.05309	5.16593
SLC25A3	10.1092	9.46234	10.1401	10.2322
SLC25A32	6.4576	5.74024	6.41197	6.65164
SLC25A44	7.07896	6.42112	6.4083	6.4863
SLC25A53	3.34858	4.16786	3.88253	3.82883
SLC25A6	9.09194	8.46772	9.37592	9.30712
SLC26A4	2.96681	3.84422	2.961	2.61751
SLC2A1	7.30975	6.63974	6.17901	6.36628
SLC30A4	6.8222	8.28779	6.69128	6.23526
SLC35B1	6.01066	7.02328	5.89992	5.9359
SLC35B4	6.28617	5.54347	5.8094	6.02319
SLC35C2	5.52345	6.12418	6.13005	6.07876
SLC37A4	5.67219	4.76428	5.45313	5.16936
SLC38A9	5.69248	6.40707	5.65101	5.83881
SLC44A2	7.38094	6.77788	7.1515	7.28303
SLC6A1	3.27863	3.92992	3.466	3.4072
SLC6A20	1.25224	1.88776	1.25558	1.78573
SLC7A5	9.10365	7.95889	8.90763	8.83543
SLC8A1	4.04778	3.39597	3.26179	3.36256
SLC9A3R1	7.41233	6.7723	6.55789	6.64828
SLFN12L	5.5258	6.3903	6.22356	6.15112
SLX1B	7.02493	6.31423	6.1841	6.53224
SMAD4	7.05294	7.85942	7.52881	7.55232
SMARCB1	5.26327	4.36561	4.45346	4.75471
SMARCC1	8.19458	8.80975	8.20675	8.23113
SMC5	7.78905	8.80632	8.49456	8.24731
SMCHD1	9.54208	10.4413	10.2201	10.2714
SMG1P2	5.67061	4.83059	5.45139	5.86132
SMIM12	6.75846	6.08077	6.59581	6.79306
SMYD4	5.32327	6.02246	5.60464	5.47465
SNAP23	6.57891	7.24823	6.82288	6.59373
SNAPIN	5.40451	4.79279	5.39027	5.30711
SNN	5.85002	6.58238	5.89726	5.98229
SNRPB	8.82581	7.94618	8.52288	8.58125
SNRPD2	8.68826	7.96774	8.27552	8.41916
SNTB2	5.7412	6.64492	5.13293	5.16236
SNX19	6.17668	7.23208	7.13344	6.84142
SNX3	6.99606	6.36886	6.68683	6.70769
SNX8	5.36419	4.49613	5.41376	5.15799
SOCS3	7.78478	6.63089	6.30568	6.26705
SOCS4	7.71452	6.89953	7.49691	7.69529
SON	9.23695	9.87049	9.6691	9.62896
SP110	7.31593	8.04774	7.67764	7.52683
SPAG16	4.00299	4.61036	4.1816	4.31109
SPATA13	8.24049	7.55452	8.66589	8.67052
SPCS2	7.06365	5.84191	6.37211	6.65343
SPDYA	2.82052	3.6808	3.07383	2.95304
SPECC1	5.72641	6.81989	5.89216	5.76955
SPECC1L-ADORA2A	2.97297	2.209	2.06706	2.03824
SPINT2	6.49392	7.28429	7.12503	7.16777
SPIRE1	4.62085	5.23366	3.27914	3.49524
SPOPL	5.65102	6.32955	5.75301	5.70779
SPOUT1	6.52294	5.12175	6.48657	6.39937
SPTAN1	9.56935	8.85973	9.79334	9.38414
SRCAP	6.31751	6.98165	6.52451	6.17149
SREBF1	6.20978	6.99271	6.2417	6.37591
SRGAP2C	6.21395	5.18913	5.21097	5.49364
SRGAP3	3.60541	4.80542	3.91095	3.9798
SRGN	8.42194	9.12371	8.51256	8.59854
SRPK2	6.65821	7.3557	6.7864	6.79862
SRRD	5.736	5.00084	5.84268	5.83696
SRRM2	8.58113	10.0447	8.29709	8.26045
SRSF9	7.96107	7.36654	7.40299	7.55937
SRXN1	4.50925	3.91702	4.0092	3.9182
SSBP1	7.88337	7.10993	7.6081	7.73296
SSBP2	5.44963	6.13496	5.78467	5.83365
SSBP3	6.3191	6.93719	5.44255	5.61723
SSR1	8.63605	7.80036	7.97624	8.12939
ST3GAL1	7.3311	8.01998	7.74602	7.7378
ST6GAL1	8.06776	7.45223	8.05145	8.4305
ST8SIA4	6.91545	6.27985	6.83401	7.0214
STAG1	7.47064	8.21986	7.9952	8.02309
STARD8	3.41441	4.15825	3.87773	3.68481
STARD9	5.1235	5.82971	5.77083	5.3922
STAT1	11.7194	10.9928	12.3384	12.3231
STAT4	8.1839	9.02379	8.15014	8.29424
STAU2	6.50822	7.18529	6.52948	6.47504
STC2	5.59793	4.98583	6.56231	6.48305
STK11	6.64232	5.87004	6.73789	6.68122
STK40	6.28174	5.69287	6.37025	6.59274
STOML2	8.05415	7.39018	7.47901	7.65696
STRAP	8.06578	7.46906	7.4619	7.50345
STRIP2	7.63391	6.648	6.72738	6.72912
STUM	12.1471	12.8674	10.7217	10.1517
STX6	6.74454	7.50053	6.58801	6.65736
STX7	6.13845	6.98408	6.05106	6.23084
STXBP4	5.17983	4.34118	5.10731	4.91761
SUFU	3.33091	3.96831	3.53386	3.34595
SUGT1	7.59351	6.8298	7.53304	7.53188
SUPT5H	7.67213	8.53595	7.842	7.77751
SUSD6	7.29518	6.42522	6.63455	6.53932
SVIL	5.18523	6.63071	5.43712	5.02874
SYMPK	6.93	7.71315	6.70917	6.81209
SYNE2	9.05747	10.3229	9.92252	10.0663
SYNJ1	5.01912	6.26291	4.89209	4.89136
SYTL3	8.11753	6.94801	6.1974	6.50257
TACO1	5.54181	4.59786	5.18673	5.18049
TAF1	6.77528	7.47072	7.14187	7.04549
TAF6	5.95032	5.29319	5.92851	5.67391
TAGAP	7.12491	6.43426	8.15355	8.14608
TALDO1	7.97745	7.32379	7.98492	8.0842
TANGO6	6.29059	7.0226	5.89724	6.15877
TATDN1	5.89594	5.23865	5.93444	5.94404
TBC1D25	5.20386	4.61102	5.08496	5.17338
TBCEL	4.80435	5.40069	5.42776	5.27886
TBL1X	5.78427	6.46529	5.90858	5.75438
TBL3	5.95431	5.17171	5.62754	5.43218
TBPL1	6.00998	5.20573	5.98558	6.16835
TBRG4	7.69568	7.10768	7.72834	7.5939
TCF25	6.70332	7.31871	6.91919	7.14443
TCIRG1	7.52698	6.64971	7.08391	6.96819
TCP1	10.2079	9.56838	9.39126	9.48982
TCP11L1	4.44028	5.17216	5.01374	4.70356
TECPR1	5.18575	5.94428	5.34509	5.58666
TECRP1	1.03962	2.1225	1.02539	0.955895
TEP1	6.96386	7.83767	7.10277	7.04116
TET2	8.00418	7.20688	7.05449	7.03681
TEX101	8.39066	10.777	7.9277	6.56474
TF	5.80159	6.42867	5.87893	6.00644
TGFBR1	7.18069	6.59162	6.99931	6.91982
TGIF2	6.51608	7.11472	6.71223	6.48735
THADA	7.5	6.76048	7.44781	7.38039
THAP11	6.34059	5.65758	6.45589	6.45439
THAP4	6.52087	5.79011	5.89726	6.01046
THBS1	3.28455	4.07129	3.64515	3.35581
THRA	4.4182	5.04721	4.4543	4.49125
THUMPD1	7.88892	7.29911	8.00954	8.174
TIAL1	7.77582	6.94741	7.5785	7.42665
TIFA	7.02283	5.73809	7.60033	7.58131
TIGD6	2.76965	3.5213	3.09344	3.19697
TIMM10	5.69448	4.73756	5.4654	5.38357
TIMM13	5.75796	5.15988	5.78846	5.9802
TIMM17A	7.42849	6.76381	6.79342	6.90387
TIMM22	3.28344	2.63476	2.29047	2.25025
TIMMDC1	6.51738	5.85419	6.47037	6.57123
TMC6	6.93884	7.6491	6.81164	7.08404
TMED3	6.73156	6.05629	6.64657	6.69558
TMED7	7.49641	6.78287	7.14381	7.33971
TMEM135	6.75284	5.98241	6.7148	6.65218
TMEM154	6.42255	5.77901	6.47543	6.50239
TMEM160	4.51615	3.87768	4.14224	4.24402
TMEM19	6.13948	5.04664	5.70562	6.24245
TMEM192	5.35216	6.01178	5.87072	5.93162
TMEM199	6.09107	5.08089	6.14826	5.9858
TMEM33	7.69494	6.80747	6.99945	7.08289
TMEM50A	7.50614	6.67432	7.1011	7.16727
TMEM87B	6.64491	7.36513	6.41461	6.23311
TMOD1	2.01651	2.62228	2.35211	2.14106
TMOD2	5.36574	4.56039	5.27449	5.37039
TMPRSS3	4.43419	5.23471	3.49501	3.40349
TMSB4X	12.128	11.5272	11.4647	11.5888
TMX3	7.71891	7.00778	7.63412	7.48955
TNC	1.85784	2.85333	2.03026	2.395
TNF	6.55752	5.01188	4.53821	6.26444
TNFAIP1	5.43078	6.02999	5.25021	5.48486
TNFRSF25	6.40594	5.24575	6.7553	6.71179
TNFSF12	4.77052	5.79002	5.01249	5.32064
TNFSF4	3.76555	4.40347	3.84466	4.17732
TNIK	7.27367	7.89738	7.07438	7.23849
TNIP1	8.49332	9.15678	8.54038	8.41846
TNKS	5.70278	6.4219	6.29106	6.264
TNPO2	6.43374	7.1982	6.96965	6.97227
TNRC18	6.12556	6.9111	6.20423	6.16597
TNRC6B	7.82024	8.51148	7.97394	8.02131
TNS1	2.95459	3.64218	2.9093	2.80145
TOMM20	8.61494	7.63678	8.22994	8.52519
TOMM22	7.59854	6.99383	7.14802	7.22887
TOMM7	7.58483	6.54393	7.34599	7.53494
TOP2B	9.29758	9.94637	9.22634	9.2319
TP53BP2	6.87441	7.62738	7.34055	7.04334
TPCN2	4.99716	4.27127	4.59175	4.69996
TPH2	5.10425	5.73369	4.75338	4.66934
TRAF3IP3	8.55283	9.29288	8.88294	9.01572
TRAF4	6.4718	7.10741	7.2913	7.24872
TRAF7	7.43827	6.68665	7.39066	7.17763
TRAJ32	1.71341	2.53601	1.81559	1.88054
TRAJ37	1.46363	2.11295	1.51074	1.64786
TRAPPC2L	6.08553	5.10546	5.98782	6.15833
TRAPPC9	4.88815	6.13512	5.14773	5.29774
TRAV13-1	4.3311	4.97087	4.13671	4.21015
TRIB2	4.26322	4.94735	4.49702	4.75924
TRIM11	5.91011	6.67259	6.2732	6.30542
TRIM13	6.79914	5.76315	6.87998	6.68403
TRIM2	2.89469	3.55722	3.29378	3.2354
TRIM33	7.32048	7.99454	7.66485	7.66199
TRIM56	7.9807	7.14413	7.80636	7.58145
TRIM72	3.81097	4.81895	3.91085	3.80572
TRIT1	6.02956	6.77152	5.85484	6.03438
TRMT1L	6.75165	5.82436	6.41515	6.51574
TRNT1	6.74689	7.35801	7.21413	7.07304
TSFM	5.91293	5.29248	5.83566	5.92669
TSHZ2	5.83184	4.91952	4.88448	5.08599
TSPAN2	1.88371	2.89495	2.07359	1.8802
TSPAN5	6.12123	5.42645	6.13292	6.28527
TSPO	6.64619	5.44639	6.03263	6.13583
TSR1	8.12796	7.31648	7.91353	7.87416
TTC9C	5.78852	5.09431	5.742	5.85645
TTLL12	7.05232	6.24224	6.70114	6.97625
TTLL3	5.88521	6.52872	5.29648	5.25497
TTLL5	7.71028	9.3232	7.39964	6.87878
TXN	8.50258	7.70569	7.91318	7.82772
TXNDC17	6.52292	5.72386	5.60981	5.5039
TXNDC5	7.65708	6.97536	6.41477	7.17326
TXNIP	9.00636	8.06567	8.19104	8.25719
TXNL4A	7.28332	6.41849	7.04193	7.07925
TXNRD1	8.75613	8.15309	8.74248	8.83963
TYMP	6.41549	5.78302	6.5919	6.11887
U2AF1	7.01191	6.39323	6.70404	6.5401
UBA5	7.1737	7.94622	7.13505	7.05232
UBAC1	6.08714	5.4155	5.86956	5.86871
UBALD2	7.40088	6.76424	7.06678	7.02351
UBE2H	6.14974	7.15701	6.02749	6.03744
UBE2K	7.41065	6.26747	6.99591	6.91611
UBE2N	8.62591	7.80639	8.2081	8.15432
UBFD1	6.81098	6.22	6.66583	6.57174
UBL4A	6.7257	5.93179	6.74279	6.85019
UBQLN2	6.21872	6.82871	6.36377	6.17204
UCK2	7.07515	6.22	5.89829	6.283
UCP2	6.14218	7.00044	5.7583	5.93248
UGT1A1	3.07626	3.67679	3.09504	3.02085
UPF2	7.28271	8.12447	7.29012	7.41844
UPF3B	5.72483	6.35311	5.90412	5.78876
UPP1	6.24298	5.54952	5.19849	5.37123
UQCC2	6.46278	5.64676	6.27274	6.03571
UQCR11	6.59051	5.79386	5.89798	5.94889
UQCRC1	8.44692	7.50463	7.70701	7.7456
UQCRFS1P1	3.48629	2.89525	2.91205	2.94628
UQCRH	8.30727	7.69244	7.94932	8.06727
UQCRQ	7.21616	6.36807	6.95217	7.11616
URB2	6.1079	5.35511	6.07757	6.21045
URGCP	5.56517	6.30471	6.27937	5.59519
USP13	4.53119	5.49206	4.91607	4.9454
USP31	4.62978	5.25522	4.95226	5.03163
USP34	8.46533	9.17919	8.54062	8.70528
USP40	5.14757	6.1916	5.16449	5.28946
USP42	4.83786	5.43331	4.96566	4.96097
USP44	5.96318	5.28541	5.32175	5.78851
USP45	5.59181	6.31067	5.89301	5.84304
USP8	7.58496	8.41139	7.45368	7.34163
UTP18	7.23972	6.47764	7.15826	7.23573
UTRN	8.53443	9.32333	8.44338	8.49783
VAMP4	5.28543	6.40199	5.29219	5.43773
VAMP7	7.0744	6.44665	6.74086	6.7289
VBP1	7.31302	6.4971	7.27836	7.28946
VCAM1	1.33706	2.14223	1.39267	1.38935
VIM	10.258	8.84208	10.6385	10.6135
VMA21	7.586	6.84681	7.34655	7.42339
VPS13A	8.35242	8.9799	8.28771	8.31423
VPS13D	8.2501	7.36389	8.52821	8.38176
VPS26A	6.02327	6.62486	5.6541	5.43866
VPS26B	6.69885	6.10468	6.12475	6.32275
VPS36	6.28423	6.86973	6.76179	6.82796
VPS39	7.36962	6.75636	7.2554	7.28106
VPS41	7.39339	6.79143	7.7388	7.70988
VTI1A	6.3498	5.71674	6.52013	6.38987
VWA8	6.14014	7.17897	6.2586	6.37578
WARS	9.78429	8.98499	11.1938	11.0943
WASHC2A	7.03951	7.83326	7.25626	7.45289
WASHC2C	6.98762	8.1254	7.67301	7.67262
WASHC4	8.11118	8.72611	8.49276	8.39175
WDFY2	5.18672	6.0403	5.83176	5.72811
WDR12	7.24292	6.50857	6.80891	6.83763
WDR3	7.97852	6.65214	8.04537	8.0355
WDR59	6.28282	5.43433	5.73218	5.81908
WDR6	7.18728	7.89443	7.76542	7.62785
WDR60	5.07948	5.68929	5.11847	5.14629
WDR75	8.50223	7.8014	8.39774	8.40408
WDR77	7.23818	6.37303	6.8391	7.02751
WDR78	2.40411	3.17269	2.82207	2.93778
WDR83OS	6.26476	5.42953	6.15158	6.21183
WHAMM	3.97327	5.14241	4.2371	4.17188
WNK1	8.58669	9.24005	8.55508	8.59447
WNT10A	2.30593	2.89574	2.62316	2.63714
WRN	6.73933	7.52521	6.78015	7.1247
WSB1	8.13852	8.77612	7.8864	7.96749
XPOT	9.45347	8.7314	10.3752	10.2796
XRCC2	6.72717	7.41476	7.11578	7.23698
XRN1	8.45879	9.11536	9.13792	9.19487
XXYLT1	4.1812	4.87422	4.25564	4.40583
YIF1B	6.06046	5.31288	5.67892	5.72044
YRDC	5.95268	5.33954	5.61849	5.95797
YTHDC2	7.05549	7.65173	7.19229	7.2286
ZBED2	9.78356	8.55647	9.1715	9.21353
ZBED6	7.7445	8.5107	8.50213	8.56531
ZBTB32	7.09081	6.45234	6.04331	6.27637
ZBTB7B	7.16737	6.55877	7.74145	7.53635
ZBTB8B	2.99173	3.71027	3.18685	3.14672
ZC3H12A	5.77216	4.96357	5.81081	5.83216
ZC3H12D	7.33118	6.29298	7.28575	7.3042
ZC3H7A	6.85068	7.64943	7.13069	7.06384
ZDHHC17	6.90309	6.19357	7.19703	6.89282
ZDHHC2	6.88495	5.83455	6.67835	6.48143
ZDHHC21	6.4076	5.55732	6.41389	6.71302
ZEB1	7.6614	7.01333	7.66764	7.69901
ZER1	4.85314	5.50263	4.79202	4.96391
ZFC3H1	7.59938	8.24569	7.68146	7.59163
ZFHX3	11.0344	12.1881	10.3061	9.17662
ZFP36	5.7949	6.69458	5.2686	5.2801
ZFP36L1	6.14708	6.74283	6.36003	6.63325
ZFP36L2	6.0209	6.61759	5.79377	5.80219
ZFPM2	1.44599	2.08424	1.75807	1.47785
ZFYVE1	4.14857	5.22185	4.45313	4.40795
ZFYVE16	6.03195	7.26138	6.27353	6.018
ZHX2	4.56333	5.50307	4.75796	4.74231
ZMYM6	5.14002	6.03509	5.39875	5.75359
ZNF107	6.70862	7.32413	7.11134	7.0912
ZNF12	6.40343	7.39559	6.81524	6.95153
ZNF136	5.48856	6.22364	5.59261	5.57335
ZNF141	7.1658	8.64058	7.47094	7.50145
ZNF146	8.75916	8.00116	8.36348	8.59073
ZNF236	5.97859	6.67086	5.49354	5.739
ZNF276	5.89263	4.94102	5.57524	5.84808
ZNF292	8.50949	9.19729	8.40932	8.50225
ZNF302	6.06973	7.23683	6.98754	6.91496
ZNF316	5.18458	6.07942	5.19194	5.15311
ZNF33B	5.33811	6.36928	6.42157	6.53887
ZNF37A	6.93632	7.57153	7.413	7.53443
ZNF43	6.75162	7.5604	7.07043	7.1151
ZNF440	4.63334	5.35148	5.17127	5.0365
ZNF446	3.56863	4.18659	3.68257	3.80121
ZNF462	3.97586	5.43352	3.53556	3.41254
ZNF471	5.51291	6.5139	5.71945	5.69
ZNF486	5.51735	6.20026	5.82774	5.96668
ZNF506	6.30434	7.17491	6.89777	6.63534
ZNF518A	7.28824	6.59376	7.57036	7.36045
ZNF518B	6.93759	7.62179	6.68113	6.94332
ZNF568	5.03029	4.34544	4.78423	4.98337
ZNF569	5.29152	4.62759	5.15692	5.25879
ZNF573	3.62673	4.25921	4.86055	4.60672
ZNF621	6.26355	7.25386	6.99729	6.79604
ZNF624	4.32839	5.37069	4.76179	4.63365
ZNF641	4.87104	5.60131	5.56019	5.55375
ZNF652	4.98363	5.75594	4.83821	4.79163
ZNF667	4.03407	4.75195	4.22635	4.41224
ZNF713	3.33524	4.00478	3.51745	3.55124
ZNF721	6.90939	6.09119	6.76365	6.95997
ZNF736	6.5905	7.46962	6.93836	7.16687
ZNF746	5.1152	5.82316	5.24527	5.41795
ZNF749	5.50147	4.87956	5.41609	5.27039
ZNF75A	7.32635	6.67643	7.50131	7.63469
ZNF778	4.74464	3.99121	4.42025	4.20763
ZNF780B	5.48761	4.66163	5.83717	5.80389
ZNF81	5.6068	4.45277	5.04427	5.50704
ZNF813	4.81998	5.87635	4.99721	5.16523
ZNF84	6.10718	7.11035	6.71243	6.61363
ZNF879	3.35815	4.09606	4.00421	3.89602
ZNF891	5.27455	6.00293	6.11271	6.33129
ZNRD1ASP	5.45236	6.07041	5.88252	6.06286
ZNRF1	5.42754	4.70046	4.3783	4.17578
ZRANB3	5.70321	4.99223	5.56808	5.44498
ZSCAN29	5.81094	6.47072	6.10377	6.33654
ZSWIM1	4.83114	5.54602	5.06528	5.17079
